# Supplementary material for: Predictors of Sexual Dysfunction in Veterans with Post-Traumatic Stress Disorder
Source: J Clin Med. 2019 Mar 29;8(4):432. doi: 10.3390/jcm8040432 (PMC6518171; doi:10.3390/jcm8040432)
Supplement: Supplementary file 1 [file jcm-08-00432-s001.zip]

Archive with 4 entries (4 files):
- Material S1.docx
- Table S2.docx
- Table S3.docx
- Table S4.docx
